# Supplementary material for: Postoperative Pain following Root Canal Filling with Bioceramic vs. Traditional Filling Techniques: A Systematic Review and Meta-Analysis of Randomized Controlled Trials
Source: J Clin Med. 2021 Sep 29;10(19):4509. doi: 10.3390/jcm10194509 (PMC8509229; doi:10.3390/jcm10194509)
Supplement: Supplementary file 1 [file jcm-10-04509-s001.zip]

Archive with 1 entries (1 files):
- Supplementary updated.pdf
